# Supplementary material for: Bioremediation of Oil-Contaminated Soil of the Republic of Kazakhstan Using a New Biopreparation
Source: Microorganisms. 2023 Feb 18;11(2):522. doi: 10.3390/microorganisms11020522 (PMC9960684; doi:10.3390/microorganisms11020522)
Supplement: Supplementary file 1 [file microorganisms-11-00522-s001.zip]

Archive with 5 entries (5 files):
- Figure S1.jpg
- Figure S2.jpg
- Table S1.doc
- Table S2.doc
- Table S3.doc
